# Supplementary material for: The Impact of the Injected Mass of the Gastrin-Releasing Peptide Receptor Antagonist on Uptake in Breast Cancer: Lessons from a Phase I Trial of [99mTc]Tc-DB8
Source: Pharmaceutics. 2025 Jul 31;17(8):1000. doi: 10.3390/pharmaceutics17081000 (PMC12389326; doi:10.3390/pharmaceutics17081000)
Supplement: Supplementary file 1 [file pharmaceutics-17-01000-s001.zip]

Archive with 1 entries (1 files):
- pharmaceutics-3721760-supplementary.pdf
